# Supplementary material for: Three-dimensional growth reveals fine-tuning of 5-lipoxygenase by proliferative pathways in cancer
Source: Life Sci Alliance. 2023 Feb 27;6(5):e202201804. doi: 10.26508/lsa.202201804 (PMC9971161; doi:10.26508/lsa.202201804)
Supplement: Supplementary file 1 [file LSA-2022-01804_TableS1.xlsx]

## Sheet: Tabelle1
Supplementary table 1: Parameters confocal microscopy
	Parameter	DAPI	Alexa Fluor 488	Alexa Fluor 647
	Excitation λ	405 nm	488 nm	633 nm
	Detection range λ	410-508	490-633	638-755
	Detector	GaAsP PMT	GaAsP PMT	GaAsP PMT
	Laser Power	HT-29: 2%	HT-29: 4%	HT-29: 4%
		HCT-116: 3.5%	HCT-116: 6%	HCT-116: 4%
	Gain	HT-29: 480	HT-29: 730	HT-29: 660
		HCT-116:	HCT-116:	HCT-116
	Offset	HT-29: -5	HT-29: -5	HT-29: -3
		HCT-116:	HCT-116:	HCT-116
	Pixel Dwell time	1.53 µs	1.53 µs	1.53 µs
	Averaging	8	8	8
